# Supplementary material for: Risk factor profiles for depression following childbirth or a chronic disease diagnosis: case–control study
Source: BJPsych Open. 2022 Oct 7;8(6):e182. doi: 10.1192/bjo.2022.586 (PMC9634597; doi:10.1192/bjo.2022.586)
Supplement: Supplementary file 1 [file bjosup.zip]

Archive with 2 entries (2 files):
- S2056472422005865sup001.docx
- S2056472422005865sup002.xlsx
